# Supplementary material for: Discovery of MDI-114215: A Potent and Selective LIMK Inhibitor To Treat Fragile X Syndrome
Source: J Med Chem. 2024 Dec 23;68(1):719–52. doi: 10.1021/acs.jmedchem.4c02694 (PMC11726654; doi:10.1021/acs.jmedchem.4c02694)
Supplement: Supplementary file 1 — jm4c02694_si_001.csv [file jm4c02694_si_001.csv]

Compound	Smiles	cLogD	TPSA	Enzymatic				Binding affinity		NanoBRET		AlphaLISA	Human microsomal Clint	Rat microsomal Clint	Caco-2		Aq. Solubility	fubrain/fuplasma	IV Dose	Clint	VD	T½	AUCinf	B:P/Kp,uu	PO/IP dosing				Kinome S35	hERG IC50	CYP1A2 IC50	CYP3A4	CYP2C9	CYP2C19	CYP2D6	CEREP
			(Å)	pIC50				pKd		pIC50		pIC50	(µL/min/mg)	(µL/min/mg)	Papp A:B (x 10-6 cm/s)	ER	(µM, pH 7)	(%)	(mg/kg)	(mL/min/kg)	(L/kg)	(h)	(h.ng/mL)		Route	Cmax	Tmax	F		(µM)	(µM)	(µM)	(µM)	(µM)	(µM)	(#hits ≥ 50% ctrl @ 10 µM)
				LIMK1	LIMK2	PAK	PAK	LIMK1	LIMK2	LIMK1	LIMK2	p-cofilin														(ng/mL)	(h)	(%)
						pLIMK1	pLIMK2
4	O=S(C1=CC=C(C(N(CC2CC2)CC3=CC=CC=C3)=O)C=C1)(NC4=CC=CC=C4)=O	4.09		7.48 ± 0.18	7.85 ± 0.24								495	Rapid	nd	nd
5	O=S(C1=CC=C(C(N(CC2CC2)CC3=CC=C(F)C=N3)=O)C=C1)(NC4=CC=CC=C4)=O	3.1		7.28 ± 0.23	7.66 ± 0.04								282	Rapid	21.1	1.3
6	O=S(C1=CC=C(C(N(CC2CC2)CC3=CC=C(N)C=N3)=O)C=C1)(NC4=CC=CC=C4)=O	2.13		7.08 ± 0.13	7.64 ± 0.25								36	431	3.3	23
7	O=S(C1=CC=C(C(N(CC2CC2)CC3=CC=C(N4CCOCC4)C=N3)=O)C=C1)(NC5=CC=CC=C5)=O	2.84		5.27 ± 0.19	6.80 ± 0.01								100	214	nd	nd
8	O=S(C1=CC=C(C(N(CC2CC2)CC3=CC=C(NCCO)C=N3)=O)C=C1)(NC4=CC=CC=C4)=O	1.74	112	7.25 ± 0.11	7.60 ± 0.04	7.04 ± 0.10	7.54 ± 0.05	7.01 ± 0.05	6.94 ± 0.06	6.78 ± 0.02	6.74 ± 0.02	6.18 ± 0.10	42	114	0.9	60	186	2.8/8.0	1	51.9	1.8	0.7	332	0	p.o.	50.8	0.4	15
9	O=S(C1=CC=C(C(N(CC2CC2)CC3=CC=C(NCCOC)C=N3)=O)C=C1)(NC4=CC=CC=C4)=O	2.38		7.52 ± 0.08	7.80 ± 0.09	7.14 ± 0.06	7.43 ± 0.02	nd	nd	7.30 ± 0.24	7.11 ± 0.31	7.11 ± 0.11	175	327	8.3	7.5	28	2.2/4.7	0.5	374	10.9	0.4	22.6	<0.1/<0.1	p.o.	16.8	0.4	13
																									i.p.	134	0.3	55
10	O=S(C1=CC=C(C(N(CC2CC2)CC3=CC=C(NC4COC4)C=N3)=O)C=C1)(NC5=CC=CC=C5)=O	2.27		7.15 ± 0.13	7.70 ± 0.12								71	22	1.7	42
11	O=S(C1=CC=C(C(N(CC2CC2)CC3=CC=C(N(C)CCO)C=N3)=O)C=C1)(NC4=CC=CC=C4)=O	2.37		5.34 ± 0.11	6.93 ± 0.09								109	Rapid	0.5	175
12	O=S(C1=CC=C(C(N(CC2CC2)CC3=CC=C(NCCN(C)C)C=N3)=O)C=C1)(NC4=CC=CC=C4)=O	1.21		5.23 ± 0.49	6.53 ± 0.08								23	31	nd	nd
13	O=S(C1=CC=C(C(N(CC2CC2)CC3=CC=C(CCC4=NN=NN4)C=N3)=O)C=C1)(NC5=CC=CC=C5)=O	1.08		7.59 ± 0.16	7.64 ± 0.08								22	12	0.1	103
14	O=S(C1=CC=C(C(N(CC)CC2=CC=C(NCCO)C=N2)=O)C=C1)(NC3=CC=CC=C3)=O	1.31	112	6.14 ± 0.05	7.85 ± 0.01								12	51	nd	nd
15	O=S(C1=CC=C(C(N(CC2CC2)CC3=CC=C(NC(C)(C)CO)C=N3)=O)C=C1)(NC4=CC=CC=C4)=O	2.43	112	5.74 ± 0.06	7.10 ± 0.06								81	171	1.1	56
16	O=S(C1=CC=C(C(N(CC2CC2)CC3=CC=C(NCCO)C(C)=N3)=O)C=C1)(NC4=CC=CC=C4)=O	1.87	112	6.99 ± 0.11	7.51 ± 0.06								97	221	0.6	81
17	O=S(C1=CC=C(C(N(CC2CC2)CC3=CC(C)=C(NCCO)C=N3)=O)C=C1)(NC4=CC=CC=C4)=O	2.25	112	5.10 ± 0.08	5.64 ± 0.16								130	171	0.5	126
18	O=S(C1=CC=C(C(N(CC2CC2)CC3=CC=C(NCCO)C=N3)=O)C=C1)(N(C)C4=CC=CC=C4)=O	2.13	103	6.40 ± 0.13	7.37 ± 0.08								344	409	5.7	12
19	O=S(C1=CC=C(C(N(CC2CC2)CC3=CC=C(NCCO)C=C3)=O)C=C1)(NC4=CC=CC=C4)=O	2.87	99	7.70 ± 0.15	7.57 ± 0.29	7.89 ± 0.07	7.96 ± 0.04	7.48 ± 0.18	7.40 ± 0.06	7.34 ± 0.06	7.30 ± 0.08	7.30 ± 0.11	98	289	9.4	5	11	0.8/1.8	0.2	33.1	1.3	0.6	101	0.1/<0.1	i.p.	1385	0.4	52	0.01	>10	>25	3.6	5.5	11	>25	1
20	O=S(C1=CC=C(C(N(CC2CC2)CC3=CC=C(OCCO)C=C3)=O)C=C1)(NC4=CC=CC=C4)=O	3.24	96	7.07 ± 0.14	7.42 ± 0.20	7.35 ± 0.03	7.74 ± 0.02	nd	nd	7.41 ± 0.29	7.11 ± 0.30	7.25 ± 0.02	119	420	15	3	6	0.9/1.4	nd	nd	nd	nd	nd	<0.1/0.1	nd	nd	nd	nd
50	O=S(C1=CC=C(C(N(CCCC)CC2=CC=C(NC=C3)C3=C2)=O)C=C1)(NC4=CC=CC=C4)=O			6.86 ± 0.13	7.68 ± 0.04	6.71 ± 0.06	7.77 ± 0.08	nd	nd	6.61 ± 0.10	6.88 ± 0.02	6.15 ± 0.17	121	357			3	<0.1/1.3	1	67.8	2.3	0.5	247	0.4/<0.03	p.o.	4.6	1	2
54	O=S(C1=CC=C(C(N(CCC#N)CC2=CC=NC=C2)=O)C=C1)(NC3=CC=CC=C3)=O			5.33 ± 0.11	7.07 ± 0.10	5.19	7.30 ± 0.01	6.66	7	5.69 ± 0.09	5.63 ± 0.01	5.63 ± 0.01	32	81			27	nd	0.2	16.5	0.4	0.3	217	nd	nd	nd	nd	nd
